# Supplementary material for: Dual Labeling of Primary Cells with Fluorescent Gadolinium Oxide Nanoparticles
Source: Nanomaterials (Basel). 2023 Jun 16;13(12):1869. doi: 10.3390/nano13121869 (PMC10304197; doi:10.3390/nano13121869)
Supplement: Supplementary file 1 [file nanomaterials-13-01869-s001.zip]

Archive with 1 entries (1 files):
- nanomaterials-2388312-supplementary.pdf
